# Supplementary material for: Aqueous Metabolite Trends for the Progression of Nonalcoholic Fatty Liver Disease in Female Bariatric Surgery Patients by Targeted 1H-NMR Metabolomics
Source: Metabolites. 2021 Oct 27;11(11):737. doi: 10.3390/metabo11110737 (PMC8619318; doi:10.3390/metabo11110737)
Supplement: Supplementary file 1 [file metabolites-11-00737-s001.zip]

Archive with 1 entries (1 files):
- metabolites-1398438-supplementary.pdf
